# Supplementary material for: Increase in the Bioactive Potential of Olive Pomace Oil after Ultrasound-Assisted Maceration
Source: Foods. 2023 May 26;12(11):2157. doi: 10.3390/foods12112157 (PMC10252974; doi:10.3390/foods12112157)
Supplement: Supplementary file 1 [file foods-12-02157-s001.zip]

Archive with 1 entries (1 files):
- foods-2401032-supplementary.pdf
